# Supplementary material for: Genetic ancestry and population differences in levels of inflammatory cytokines in women: Role for evolutionary selection and environmental factors
Source: PLoS Genet. 2018 Jun 7;14(6):e1007368. doi: 10.1371/journal.pgen.1007368 (PMC5991662; doi:10.1371/journal.pgen.1007368)
Supplement: S1 Table — (XLSX) [file pgen.1007368.s001.xlsx]

## Sheet: Table.S1
S1 Table. Descriptive characteristics of the healthy controls from CBCS and WCHS with plasma samples
	Combined			CBCS			WCHS
	AA (n=914)	EA (n=855)	P	AA (n=662)	EA (n=661)	P	AA (n=252)	EA (n=194)	P
Age at enrollment, years	51.8 ± 10.5	52.3 ± 10.5	0.3	52.0 ± 11.3	52.8 ± 11.2	0.2	51.4 ± 8.0	50.7 ± 7.7	0.3
Menopausal status			0.78			0.96			0.007
Premenopausal	357 (39.1)	347 (40.6)		246 (37.2)	244 (36.9)		111 (44.1)	103 (53.1)
Postmenopausal	467 (51.1)	429 (50.2)		342 (51.7)	340 (51.4)		125 (49.6)	89 (45.9)
Unknown	90 (9.9)	79 (9.2)		74 (11.2)	77 (11.7)		16 (6.4)	2 (1.0)
Percent European ancestry	0.17 (0-0.98)	NA		0.17 (0-0.98)	NA		0.17 (0-0.76)	NA
Body mass index	31.4 ± 7.3	26.6 ± 6.1	<0.0001	31.6 ± 7.5	26.7 ± 5.8	<0.0001	30.9 ± 6.9	26.5 ± 7.1	<0.0001
<25 kg/m2	163 (17.9)	410 (48.0)		113 (17.1)	305 (46.1)		50 (19.8)	105 (54.1)
25.0-29.9 kg/m2	267 (29.2)	236 (27.6)		190 (28.7)	194 (29.4)		77 (30.6)	42 (21.7)
30.0-34.9 kg/m2	228 (25.0)	110 (12.9)		162 (24.5)	93 (14.1)		66 (26.2)	17 (8.8)
35.0-39.9 kg/m2	130 (14.2)	52 (6.1)		95 (14.4)	39 (5.9)		35 (13.9)	13 (6.7)
40+ kg/m2	105 (11.5)	30 (3.5)		83 (12.5)	18 (2.7)		22 (8.7)	12 (6.2)
Unknown	21 (2.3)	17 (2.0)		19 (2.9)	12 (1.8)		2 (0.8)	5 (2.6)
Waist hip ratio	0.85 ± 0.08	0.80 ± 0.08	<0.0001	0.84 ± 0.08	0.80 ± 0.08	<0.0001	0.88 ± 0.09	0.83 ± 0.08	<0.0001
Family history of breast cancer			0.04			0.16			0.07
No	817 (89.4)	736 (86.1)		591 (89.3)	573 (86.7)		226 (89.7)	163 (84.0)
Yes	97 (10.6)	119 (13.9)		71 (10.7)	88 (13.3)		26 (10.3)	31 (16.0))
Education attainment			<0.0001			<0.0001			<0.0001
< 12 years	233 (25.5)	78 (9.1)		200 (30.2)	74 (11.2)		33 (13.1)	4 (2.1)
12 years	263 (28.8)	166 (19.4)		206 (31.1)	155 (23.5)		57 (22.6)	11 (5.7)
13-15 years	228 (25.0)	244 (28.5)		142 (21.5)	216 (32.7)		86 (34.1)	28 (14.4)
16 years	118 (12.9)	221 (25.9)		76 (11.5)	150 (22.7)		42 (16.7)	71 (36.6)
> 16 years	71 (7.8)	146 (17.1)		37 (5.6)	66 (10.0)		34 (13.5)	80 (41.2)
Season of blood collection			0.7			0.3			0.01
Spring (March-May)	238 (26.0)	242 (28.3)		186 (28.1)	180 (27.2)		52 (20.6)	62 (32.0)
Summer (June-August)	274 (30.0)	237 (27.7)		216 (32.6)	188 (28.4)		58 (23.0)	49 (25.3)
Fall (September-November)	229 (25.1)	214 (25.0)		156 (23.6)	177 (26.8)		73 (29.0)	37 (19.1)
Winter (December-February)	173 (18.9)	162 (19.0)		104 (15.7)	116 (17.6)		69 (27.4)	46 (23.7)
Cigarette Smoking			<0.0001			0.003			0.03
Never smoker	555 (60.7)	459 (53.7)		395 (59.7)	350 (53.0)		160 (63.5)	109 (56.2)
Former smoker	193 (21.1)	256 (29.9)		141 (21.3)	195 (29.5)		52 (20.6)	61 (31.4)
Current smoker	166 (18.2)	140 (16.4)		126 (19.0)	116 (17.6)		40 (15.9)	24 (12.4)
Alcohol use			<0.0001			<0.0001			<0.0001
Never	432 (47.3)	259 (30.3)		258 (39.0)	185 (28.0)		174 (69.0)	74 (38.1)
Ever	481 (52.7)	596 (69.7)		403 (61.0)	476 (72.0)		78 (31.0)	120 (61.9)
Leisure physical activity			0.04			0.49			0.009
No	608 (66.8)	532 (62.2)		417 (63.3)	406 (61.4)		192 (76.2)	126 (65.0)
Yes	302 (33.2)	323 (37.8)		242 (36.7)	255 (38.6)		60 (23.8)	68 (35.1)
Age at menarche			0.004			0.06			0.07
<11 yrs	81 (8.9)	55 (6.5)		57 (8.7)	44 (6.7)		24 (9.5)	11 (5.7)
11-12 yrs	360 (39.5)	343 (40.4)		257 (39.0)	265 (40.3)		103 (40.9)	78 (40.4)
13-14 yrs	339 (37.2)	367 (43.2)		245 (37.2)	276 (42.0)		94 (37.3)	91 (47.2)
15 yrs	115 (12.6)	70 (8.2)		88 (13.3)	60 (9.1)		27 (10.7)	10 (5.2)
>=16 yrs	16 (1.8)	15 (1.8)		12 (1.8)	12 (1.8)		4 (1.6)	3 (1.6)
Oral contraceptive use			<0.0001			<0.0001			<0.0001
never or < 1yr	388 (42.5)	287 (36.8)		283 (42.9)	263 (40.3)		105 (41.7)	24 (18.9)
1-4 yrs	325 (35.6)	187 (24.0)		237 (35.9)	150 (23.0)		88 (34.9)	37 (29.1)
5-9 yrs	84 (9.2)	156 (20.0)		62 (9.4)	124 (19.0)		22 (8.7)	32 (25.2)
>= 10 yrs	115 (12.6)	150 (19.2)		78 (11.8)	116 (17.8)		37 (14.7)	34 (26.8)
Parity			<0.0001			<0.0001			<0.0001
nulliparous	119 (13.0)	152 (17.8)		70 (10.6)	85 (12.9)		49 (19.4)	67 (34.5)
1	157 (17.2)	154 (18.0)		110 (16.6)	106 (16.0)		47 (18.7)	48 (24.7)
2	220 (24.1)	301 (35.2)		163 (24.6)	254 (38.4)		57 (22.6)	47 (24.2)
3	175 (19.2)	151 (17.7)		121 (18.3)	129 (19.5)		54 (21.4)	22 (11.3)
5	90 (9.9)	56 (6.6)		67 (10.1)	55 (8.3)		23 (9.1)	1 (0.5)
>=5	153 (16.7)	41 (4.8)		131 (19.8)	32 (4.8)		22 (8.7)	9 (4.6)
Age at first childbirth among parous women			<0.0001			<0.0001			<0.0001
<18 yrs	187 (23.6)	46 (6.5)		182 (24.4)	46 (8.0)		5 (10.4)	0
18-19 yrs	183 (23.1)	94 (13.4)		177 (23.8)	89 (15.5)		6 (12.5)	5 (3.9)
20-24 yrs	250 (31.5)	258 (36.7)		228 (30.6)	232 (40.3)		22 (45.8)	26 (20.5)
25-29yrs	101 (12.7)	184 (26.2)		89 (12.0)	147 (25.5)		12 (25.0)	37 (29.1)
>=30 yrs	72 (9.1)	121 (17.2)		69 (9.3)	62 (10.8)		3 (6.3)	59 (46.5)
Total lactation duration among parous women			0.0001			<0.0001			0.28
parous, never breastfed	441 (55.6)	328 (46.8)		421 (56.4)	293 (51.1)		20 (42.6)	35 (27.6)
< 6 months	130 (16.4)	171 (24.4)		122 (16.4)	148 (25.8)		8 (17.0)	23 (18.1)
6-11 months	66 (8.3)	77 (11.0)		61 (8.2)	57 (9.9)		5 (10.6)	20 (15.8)
>=12 months	156 (19.7)	125 (17.8)		142 (19.0)	76 (13.2)		14 (29.8)	49 (38.6
