# Supplementary material for: Genetic ancestry and population differences in levels of inflammatory cytokines in women: Role for evolutionary selection and environmental factors
Source: PLoS Genet. 2018 Jun 7;14(6):e1007368. doi: 10.1371/journal.pgen.1007368 (PMC5991662; doi:10.1371/journal.pgen.1007368)
Supplement: S2 Table — (XLSX) [file pgen.1007368.s002.xlsx]

## Sheet: Table.S2
S2 Table. Associations of the 14 cytokines with epidemiologic factors
Factor	Marker	Estimate	Std.err	p.val.trend	p.val.unadjusted	p.val.adjusted
Age at enrollment	CCL11	0.128162	0.0215011	3.02499e-09	1.1916e-09	6.62548e-15
1 - age <= 40 yrs (n=235)	CX3CL1	-0.0466904	0.0479878	0.330704	0.160204	0.134322
2 - age 41-50 yrs (n=635)	IFNA2	-0.060069	0.0491583	0.22189	0.45856	0.427949
3 - age 51-60 yrs (n=489)	IFNG	-0.273751	0.0794715	0.000585171	0.0016934	0.00215179
4 - age > 60 yrs (n=410)	IL12	0.0374355	0.0475112	0.430843	0.605215	0.678396
	IL1RA	-0.00305002	0.0363223	0.933089	0.0246269	0.013942
	IL5	0.063328	0.0610531	0.299756	0.0385235	0.0277485
	CXCL10	0.145417	0.0139811	1.2483e-24	1.76409e-26	3.61151e-28
	TNFA	0.0887899	0.011535	2.31993e-14	1.65577e-14	5.50542e-15
	IL1b	-0.0613515	0.0276878	0.0268316	0.0490916	0.0537178
	IL10	-0.060507	0.0216368	0.00522421	0.00959041	0.00685276
	IL4	-0.0720743	0.0195788	0.000239281	0.000553476	0.00023295
	IL6	0.00296684	0.0152242	0.845513	0.0089049	0.00652305
	CCL2	1.11962	0.133249	8.89254e-17	3.90158e-19	4.32043e-26
Body mass index (BMI)	CCL11	-0.19169	0.0164968	4.15903e-30	3.07653e-31	2.52991e-48
1 - BMI <=18.5 (n=19)	CX3CL1	-0.0437461	0.037713	0.246219	0.695776	0.680057
2 - BMI 18.6-24.9 (n=554)	IFNA2	0.0819986	0.0387295	0.0343845	0.235858	0.226104
3 - BMI 25.0-29.9 (n=503)	IFNG	-0.154893	0.0625527	0.0133739	0.0555601	0.0510092
4 - BMI 30.0-34.9 (n=338)	IL12	-0.0654549	0.0372482	0.0790494	0.103789	0.0762902
5 - BMI 35.0-39.9 (n=182)	IL1RA	0.142419	0.0283062	5.37826e-07	4.49277e-05	3.64546e-05
6 - BMI >=40 (n=135)	IL5	-0.00917909	0.0481145	0.848723	0.443684	0.440952
	CXCL10	0.0666189	0.011176	3.03655e-09	6.42602e-07	2.92447e-08
	TNFA	0.0595603	0.00909669	7.73878e-11	3.76723e-08	9.70208e-09
	IL1b	0.0445815	0.0218526	0.0414937	0.200956	0.164478
	IL10	-0.0316132	0.0172261	0.0666546	0.32964	0.319275
	IL4	-0.0210548	0.0155241	0.175197	0.421235	0.404185
	IL6	0.063618	0.0119524	1.15833e-07	6.68029e-08	2.43311e-08
	CCL2	-0.393784	0.106488	0.000224205	0.00945249	0.000418596
Waist-hip-ratio	CCL11	-0.104954	0.0189676	3.61633e-08	6.05684e-07	3.31572e-12
1 - WHR <0.77 (n=440)	CX3CL1	0.00391998	0.042392	0.926335	0.150833	0.175121
2 - WHR 0.77-0.81 (n=437)	IFNA2	0.0776137	0.0433727	0.0737132	0.0901207	0.0907575
3 - WHR 0.82-0.87 (n=440)	IFNG	-0.165409	0.0703057	0.0187472	0.115598	0.0930196
4 - WHR >=0.88 (n=440)	IL12	0.0260013	0.0418381	0.534368	0.596673	0.46958
	IL1RA	0.0240987	0.0320886	0.452751	0.489148	0.381358
	IL5	0.0051151	0.0539637	0.924494	0.287344	0.174228
	CXCL10	0.088603	0.0125017	1.97681e-12	3.5997e-11	1.12114e-12
	TNFA	0.0505605	0.0102598	9.10613e-07	2.09537e-05	5.95624e-06
	IL1b	-0.0999309	0.0243618	4.28617e-05	0.000598275	0.000318068
	IL10	-0.0659639	0.019147	0.000584723	0.00364931	0.00359095
	IL4	-0.0542461	0.0173581	0.00180732	0.0174486	0.0267643
	IL6	0.0523364	0.0133867	9.60225e-05	4.86283e-05	3.11913e-05
	CCL2	0.0338894	0.11957	0.776882	0.993545	0.985227
Educational attaiment	CCL11	0.159678	0.0164407	9.25126e-22	9.38924e-21	1.88305e-33
1 - edu < 12 yrs (n=311)	CX3CL1	0.00753677	0.0373019	0.839903	0.96018	0.946566
2 - edu 12 yrs (n=429)	IFNA2	-0.0319697	0.0382109	0.402895	0.806487	0.731812
3 - edu 13-15 yrs (n=472)	IFNG	0.119152	0.061853	0.054218	0.254743	0.203247
4 - edu 16 yrs (n=339)	IL12	0.0904883	0.0368383	0.0141307	0.0247761	0.0145899
5 - edu >16 yrs (n=217)	IL1RA	-0.151033	0.0280192	7.9836e-08	4.5081e-06	3.35143e-06
	IL5	-0.0540789	0.0474385	0.254449	0.742133	0.677456
	CXCL10	-0.0111892	0.011188	0.317396	0.221344	0.3473
	TNFA	-0.0267653	0.00910251	0.00332113	0.00472748	0.00442719
	IL1b	-0.0313872	0.0214572	0.143707	0.36987	0.251096
	IL10	0.0661066	0.0167372	8.14497e-05	0.00274939	0.00246887
	IL4	0.0708895	0.0151924	3.30767e-06	0.000152013	0.000582206
	IL6	0.0329301	0.0117682	0.00519474	0.0809747	0.065201
	CCL2	0.647751	0.104486	7.04613e-10	4.15233e-08	1.38657e-12
Alcohol intake	CCL11	-0.0333167	0.0438001	0.446965	0.446965	0.370374
1 - never (n=1077)	CX3CL1	0.0112284	0.0968295	0.907697	0.907697	0.917486
2 - ever (n=691)	IFNA2	0.0804797	0.0991862	0.417246	0.417246	0.442291
	IFNG	0.06193	0.160845	0.700263	0.700263	0.670188
	IL12	0.182752	0.0957522	0.0564772	0.0564772	0.0536751
	IL1RA	-0.0209887	0.0732446	0.774486	0.774486	0.763676
	IL5	0.0833697	0.123169	0.498576	0.498576	0.666441
	CXCL10	0.170688	0.0287645	3.55304e-09	3.55304e-09	9.20758e-10
	TNFA	0.11477	0.0235247	1.16602e-06	1.16602e-06	1.34364e-06
	IL1b	-0.213983	0.0556345	0.000124256	0.000124256	8.1132e-05
	IL10	-0.0598001	0.0438551	0.172879	0.172879	0.164982
	IL4	-0.083722	0.0397284	0.0352312	0.0352312	0.0264295
	IL6	0.0479797	0.030633	0.117466	0.117466	0.130378
	CCL2	0.668798	0.274013	0.0147548	0.0147548	0.00397372
Cigarett smoking	CCL11	0.091511	0.0278221	0.00102467	0.000800699	9.14276e-06
1 - never (n=1014)	CX3CL1	-0.0260034	0.0616818	0.673387	0.872344	0.905833
2 - former (n=449)	IFNA2	-0.0781878	0.0631719	0.215992	0.0637539	0.0600856
3 - current (n=306)	IFNG	-0.316879	0.102192	0.00196041	0.00566186	0.00617134
	IL12	-0.136904	0.0609797	0.0248864	0.0318569	0.0152829
	IL1RA	-0.0709013	0.0467243	0.129336	0.198062	0.185095
	IL5	-0.169643	0.0783784	0.0305662	0.0476682	0.0381077
	CXCL10	-0.0975573	0.0183549	1.20213e-07	3.94727e-13	2.42075e-15
	TNFA	-0.0149429	0.0150845	0.322011	0.0841386	0.145863
	IL1b	-0.0114176	0.0356108	0.748536	0.684221	0.850393
	IL10	-0.083011	0.028034	0.00310802	0.0126012	0.00717413
	IL4	-0.0872651	0.0253942	0.000603507	0.0015974	0.00360119
	IL6	-0.0295575	0.0195294	0.130337	0.311348	0.272873
	CCL2	-0.0583925	0.174829	0.738421	0.407727	0.194979
Pack-years of smoking	CCL11	0.106302	0.020943	4.26734e-07	1.50762e-06	1.10469e-10
1 - never (n=1014)	CX3CL1	-0.0140086	0.0466515	0.763997	0.13698	0.0959722
2 - <10 (n=359)	IFNA2	-0.0791714	0.0477325	0.0973647	0.147458	0.152518
3 - 10-19 (n=216)	IFNG	-0.24966	0.0772201	0.00124719	0.00639352	0.00658784
4 - >=20 (n=175)	IL12	-0.0771263	0.0461157	0.0946127	0.136565	0.0889563
	IL1RA	-0.0273687	0.0352526	0.437642	0.412385	0.335938
	IL5	-0.109749	0.0592408	0.064108	0.171649	0.141027
	CXCL10	-0.0266602	0.0139457	0.0560757	0.00576777	0.0020969
	TNFA	0.00277703	0.0113723	0.80711	0.634145	0.51866
	IL1b	-0.0058844	0.0269143	0.82696	0.963023	0.994347
	IL10	-0.0629738	0.0211648	0.00296738	0.0300613	0.0219739
	IL4	-0.0588819	0.0191461	0.00213545	0.00863111	0.00927391
	IL6	-0.00822886	0.0148801	0.580327	0.119674	0.0788202
	CCL2	0.262618	0.132063	0.0469027	0.00183564	0.000549177
Leisure physical activity	CCL11	0.0169772	0.0446824	0.704027	0.704027	0.53645
	CX3CL1	-0.224339	0.0986451	0.0230736	0.0230736	0.0193658
1 - No (n=1140)	IFNA2	-0.0458024	0.10129	0.651188	0.651188	0.548643
2 - Yes (n=625)	IFNG	0.0591645	0.164203	0.718657	0.718657	0.733468
	IL12	-0.149562	0.0977276	0.126098	0.126098	0.155521
	IL1RA	-0.0793957	0.074815	0.288732	0.288732	0.288503
	IL5	-0.0821331	0.125632	0.513353	0.513353	0.642518
	CXCL10	-0.0216941	0.0296538	0.464524	0.464524	0.581024
	TNFA	-0.0805588	0.0240913	0.000843797	0.000843797	0.000535518
	IL1b	0.0478344	0.0570847	0.402171	0.402171	0.624209
	IL10	0.0268486	0.0446237	0.547477	0.547477	0.559889
	IL4	0.0673895	0.0405827	0.0969879	0.0969879	0.112401
	IL6	-0.0801017	0.0312091	0.0103528	0.0103528	0.00632602
	CCL2	-0.254705	0.280217	0.363499	0.363499	0.382545
Age at menarche	CCL11	0.0497436	0.0253649	0.0500224	0.00781075	8.52878e-05
1 - menarc <11 yrs (n=136)	CX3CL1	0.0677701	0.0560855	0.227081	0.803052	0.644139
2 - menarc 11-12 yrs (n=703)	IFNA2	-0.0127752	0.0574489	0.824048	0.782302	0.740267
3 - menarc 13-14 yrs (n=706)	IFNG	0.23427	0.0929721	0.0118303	0.128079	0.0745308
4 - menarc 15 yrs (n=185)	IL12	0.0916945	0.055471	0.0985055	0.197734	0.1453
5 - menarc >=16 yrs (n=31)	IL1RA	-0.0251421	0.0424821	0.554042	0.604556	0.657234
	IL5	0.0529323	0.0713025	0.457967	0.663014	0.642657
	CXCL10	0.00314572	0.0168205	0.85167	0.432861	0.407168
	TNFA	0.00533722	0.0137265	0.697453	0.208542	0.151417
	IL1b	-0.0226121	0.0323131	0.484157	0.278497	0.268506
	IL10	0.0141828	0.0253139	0.575364	0.122869	0.118395
	IL4	0.00926755	0.022963	0.686567	0.114766	0.135479
	IL6	-0.00948991	0.0177602	0.593177	0.594446	0.536143
	CCL2	0.121681	0.158863	0.44381	0.366465	0.177072
Oral contraceptive use	CCL11	0.0503305	0.0196087	0.0103513	0.00118038	2.98068e-06
1 - never or < 1yr (n=675)	CX3CL1	0.0318828	0.0448621	0.477378	0.229484	0.271238
2 - OC 1-4 yrs (n=512)	IFNA2	0.0063394	0.0459559	0.8903	0.0598981	0.0619739
3 - OC 5-9 yrs (n=240)	IFNG	0.0266895	0.0743076	0.719508	0.826372	0.79497
4 - OC >= 10 yrs (n=265)	IL12	-0.0609203	0.0442673	0.168944	0.453913	0.462076
	IL1RA	-0.0538443	0.0334856	0.108026	0.239575	0.175465
	IL5	-0.136246	0.0567882	0.0165391	0.0688644	0.0765348
	CXCL10	-0.0703324	0.0133522	1.56145e-07	9.50977e-07	2.28194e-07
	TNFA	-0.0552475	0.0109665	5.22363e-07	1.42459e-05	8.50456e-06
	IL1b	-0.00235907	0.0259991	0.927713	0.982097	0.99523
	IL10	0.041799	0.0200791	0.0375238	0.118777	0.155238
	IL4	0.0277999	0.01827	0.128297	0.339004	0.403021
	IL6	-0.0225703	0.0140734	0.108958	0.0667054	0.0852573
	CCL2	-0.0109916	0.126458	0.930746	0.00844339	0.000350077
Parity	CCL11	-0.0963906	0.0140514	9.50152e-12	4.43223e-09	7.30633e-16
0 - nulliparous (n=271)	CX3CL1	-0.0376668	0.0314568	0.231307	0.527607	0.40969
1 - no.birth 1 (n=311)	IFNA2	-0.0260198	0.0322363	0.419684	0.353761	0.277076
2 - no.birth 2 (n=521)	IFNG	-0.157051	0.0521431	0.00263281	0.0518088	0.0232795
3 - no.birth 3 (n=326)	IL12	-0.0820021	0.031093	0.00842977	0.0369907	0.0123255
4 - no.birth 4 (n=146)	IL1RA	0.0430649	0.0237789	0.0703032	0.019386	0.0285507
5 - no.birth >=5 (n=194)	IL5	-0.0168422	0.0400371	0.67405	0.702156	0.612772
	CXCL10	0.0144473	0.00943402	0.12585	0.0408544	0.056791
	TNFA	0.0142894	0.00769539	0.0634981	0.0058652	0.00482697
	IL1b	0.00587624	0.0181757	0.746506	0.207638	0.18413
	IL10	-0.0405591	0.0142004	0.00433946	0.0842004	0.0821623
	IL4	-0.0410847	0.0128901	0.00146183	0.0040253	0.00675188
	IL6	-0.0231608	0.00994028	0.0199199	0.0729724	0.0407316
	CCL2	-0.459867	0.0884016	2.20177e-07	3.05383e-05	6.15293e-09
Age at first childbirth among parous women	CCL11	0.0413753	0.311363	0.067852	2.21824e-11	1.009e-19
	CX3CL1	-0.104664	-0.107204	0.157765	0.752312	0.791702
1 - age <18 yrs (n=233)	IFNA2	0.012971	-0.275673	0.159295	0.0264345	0.0634287
2 - age 18-19 yrs (n=277)	IFNG	0.287521	0.328335	0.261661	0.11222	0.0907883
3 - age 20-24 yrs (n=508)	IL12	0.0752319	0.137504	0.154374	0.365287	0.181196
4 - age 25-29yrs (n=285)	IL1RA	-0.0371607	-0.338136	0.11732	1.63683e-05	7.22362e-05
5 - age >=30 yrs (n=193)	IL5	0.0999211	-0.00545301	0.19917	0.97515	0.953894
	CXCL10	-0.0479055	-0.0509191	0.0475725	0.317765	0.292738
	TNFA	-0.0398106	-0.107696	0.0380012	0.10639	0.111837
	IL1b	0.0256994	0.027115	0.091831	0.970074	0.981559
	IL10	0.0977447	0.152205	0.0707824	0.045205	0.048107
	IL4	0.102984	0.168349	0.0648296	0.00452679	0.00617513
	IL6	0.0199745	0.041001	0.0491541	0.0306426	0.0135236
	CCL2	0.646962	1.9864	0.437119	3.04203e-05	1.68901e-09
Total lactation duration among parous women	CCL11	0.128664	0.0993717	0.0607638	0.0976491	0.0334248
	CX3CL1	0.20777	0.096635	0.138814	0.474765	0.591811
1 - parous, never breastfed (n=769)	IFNA2	0.0418636	-0.100909	0.140848	0.799892	0.916942
2 - breastfed < 6 months (n=365)	IFNG	0.0904941	0.487474	0.230729	0.206841	0.168632
3 - breastfed 6-11 months (n=186)	IL12	0.140894	0.123988	0.136193	0.575616	0.602702
4 - breastfed >=12 months (n=174)	IL1RA	-0.03043	-0.177461	0.104125	0.122392	0.13678
	IL5	0.127954	0.318187	0.175356	0.281393	0.266541
	CXCL10	0.0871618	0.0971941	0.041854	0.0503865	0.0603385
	TNFA	0.0323238	0.051741	0.0332599	0.241004	0.219142
	IL1b	0.0302475	-0.168579	0.0804174	0.144983	0.0899726
	IL10	0.130504	0.0614054	0.0619191	0.158127	0.137131
	IL4	0.129731	0.0921984	0.0563913	0.0768932	0.0600653
	IL6	0.0397993	0.0356125	0.0432864	0.639961	0.641703
	CCL2	0.528621	0.134377	0.387727	0.576158	0.350511
Footnote: Covariates adjusted in multivariable linear models include study, age, season and year of blood collection, race and BMI, except for situations when a covariate itself is the main factor of interest (age and BMI). Cytokine levels were used as dependent variables, and the beta estimates were derived for each factor of interest by treating it as a continous varaible with the coding provid…
