# Supplementary material for: Genetic ancestry and population differences in levels of inflammatory cytokines in women: Role for evolutionary selection and environmental factors
Source: PLoS Genet. 2018 Jun 7;14(6):e1007368. doi: 10.1371/journal.pgen.1007368 (PMC5991662; doi:10.1371/journal.pgen.1007368)
Supplement: S3 Table — (XLSX) [file pgen.1007368.s003.xlsx]

## Sheet: Table.S3
S3 Table. Associations of rs2814778 with CCL2 and CCL11 by study
	CCL11 (eotaxin)			CCL2 (MCP1)
	Beta ± SE	P		Beta ± SE	P
WCHS (n = 252)	-1.31 ± 0.08	2.96e-36		-2.81 ± 0.66	3.16e-05
CBCS (n = 662)	-0.99 ± 0.05	2.85e-70		-5.97 ± 0.35	7.28e-53
WCHS + CBCS (n = 914)	-1.11 ± 0.04	1.12e-107		-5.25 ± 0.33	4.1e-50
Footnote: The summary statistics were derived from linear regression models with adjustment for season and year of blood collection and global genetic ancestry. In the pooled analysis, study was included as a covariate.
