# Supplementary material for: Genetic ancestry and population differences in levels of inflammatory cytokines in women: Role for evolutionary selection and environmental factors
Source: PLoS Genet. 2018 Jun 7;14(6):e1007368. doi: 10.1371/journal.pgen.1007368 (PMC5991662; doi:10.1371/journal.pgen.1007368)
Supplement: S4 Table — (XLSX) [file pgen.1007368.s004.xlsx]

## Sheet: Table.S4
S4 Table. Associations of rs2814778 with CCL2 and CCL11 by quartiles of percent European ancestry in African American women
% estimated European ancestry	CCL11 (eotaxin)			CCL2 (MCP1)
	Beta ± SE	P		Beta ± SE	P
Q1 (≤0.0798) (n=200)	-1.18 ± 0.13	1.01e-16		-4.80 ± 1.19	7.7e-05
Q2 (0.798-0.1339) (n=198)	-1.12 ± 0.09	1.17e-24		-5.99 ± 0.61	2.2e-18
Q3 (0.1340-0.2119) (n=201)	-1.17 ± 0.08	3.66e-34		-5.61 ± 0.53	1.31e-20
Q4 (≥0.2120) (n=201)	-0.98 ± 0.07	3.27e-32		-4.81 ± 0.58	3.2e-14
Footnote: The summary statistics were derived from linear regression models with adjustment for study, season and year of blood collection and top principal components for population structure.
