# Supplementary material for: Genetic ancestry and population differences in levels of inflammatory cytokines in women: Role for evolutionary selection and environmental factors
Source: PLoS Genet. 2018 Jun 7;14(6):e1007368. doi: 10.1371/journal.pgen.1007368 (PMC5991662; doi:10.1371/journal.pgen.1007368)
Supplement: S5 Table — (XLSX) [file pgen.1007368.s005.xlsx]

## Sheet: Table.S5
S5 Table. Associations of global genetic ancestry with CCL2 and CCL2 concentrations
Models	Variable	CCL2		CCL11
		Beta ± SE	P	Beta ± SE	P
Base model: chemokine ~ global genetic ancestry + covariates (study, season and year of blood collection)	global ancestry	8.67 ± 1.19	8.98e-13	1.66 ± 0.19	2.39e-17
Full model: chemokine ~ global genetic ancestry + covariates + top fine-mapping hit on chr 1 (rs2814778)	global ancestry	-2.71 ± 1.24	0.0285	-0.80 ± 0.17	2.43e-06
	top fine-mapping hit on chr 1 rs2814778	-5.10 ± 0.31	2.56e-53	-1.10 ± 0.04	9.85e-110
