# Supplementary material for: Genetic ancestry and population differences in levels of inflammatory cytokines in women: Role for evolutionary selection and environmental factors
Source: PLoS Genet. 2018 Jun 7;14(6):e1007368. doi: 10.1371/journal.pgen.1007368 (PMC5991662; doi:10.1371/journal.pgen.1007368)
Supplement: S6 Table — (XLSX) [file pgen.1007368.s006.xlsx]

## Sheet: Table.S6
S6 Table. Summary statistics and QC indices of measured cytokines
Cytokine	Reliable lower assay limit (pg/ml)	Reliable higher assay limit (pg/ml)	Intraplate CV	Interplate CV	n (%) non-detectable	Mean ± sd	Median (range)	Median (IQR)
IFN𝛼2	5.64	9945	0.051	0.086	502 (28.2)	33±248	9 (0-9460)	9 (0-23)
IFN𝛾	1.55	9895	0.03	0.062	401 (22.5)	24±121	3 (0-3215)	3 (0-11)
TNF𝛼	1.54	3313	0.04	0.066	0	15±18	11 (0-343)	11 (9-15)
IL1β	0.3	671	0.0293	0.0748	11 (0.6)	6±18	3 (0-681)	45 (18-88)
IL1RA	14.57	9958	0.074	0.127	142 (8.0)	134±885	45 (1-27650)	3 (1-6)
IL4	1.89	7198	0.0326	0.0935	39 (2.2)	21±19	16 (0-179)	16 (10-25)
IL5	1.53	9746	0.039	0.065	455 (25.6)	3±32	0 (0-1250)	0 (0-1)
IL6	0.16	569	0.0358	0.0806	17 (1.0)	4±15	2 (0-600)	2 (2-4)
IL10	1.22	5442	0.0379	0.0829	43 (2.4)	19±42	13 (0-1092)	13 (7-21)
IL12	1.65	10372	0.041	0.074	360 (20.2)	10±56	2 (0-1115)	2 (1-5)
CCL2 (MCP1)	1.96	3362	0.033	0.059	1 (0.1)	409±307	374 (6-5035)	374 (235-522)
CCL11 (Eotaxin)	5.57	3392	0.03	0.054	4 (0.2)	173±183	121 (3-1855)	121 (59-205)
CXCL10 (IP10)	5.75	10119	0.036	0.063	0	477±478	370 (22-11450)	370 (258-545)
CX3CL1 (Fractalkine)	16.41	10077	0.103	0.179	311 (17.5)	101±259	44 (1-6140)	44 (11-95)
Footnote: CV, coeffient of variation; sd, standard deviation; IQR, inter-quartile range
